# Supplementary material for: Conifer Needle Phyllosphere as a Potential Passive Monitor of Bioaerosolised Antibiotic Resistance Genes
Source: Antibiotics (Basel). 2022 Jul 7;11(7):907. doi: 10.3390/antibiotics11070907 (PMC9312085; doi:10.3390/antibiotics11070907)
Supplement: Supplementary file 1 [file antibiotics-11-00907-s001.zip]

Archive with 1 entries (1 files):
- antibiotics-1746745-supplementary.pdf
